# Supplementary material for: Gut microbiota-derived butyrate enhances exercise-induced bone mineral density in humans
Source: Mechanobiol Med. 2025 Mar 5;3(2):100124. doi: 10.1016/j.mbm.2025.100124 (PMC12067894; doi:10.1016/j.mbm.2025.100124)
Supplement: Multimedia component 1 [file mmc1.xlsx]

## Sheet: questionnaire
ID	Gender	Age	What is the most frequent exercise method？	Exercise intensity	METs value	Number of exercises per week	How long has it been since the last exercise?	How long does each exercise last?(h)
D1	men	23	gym exercise	Moderate-intensity activities	5.0 - 6.0 METs	4~6 times/week	3 days ago	＜1
D2	men	20	running/walking	Light-intensity activities	2.0 - 2.9 METs	Little exercise	15 days ago	＜1
D3	men	20	running/walking	Moderate-intensity activities	6.0 METs	2~3 times/week	3 days ago	1~2
D4	men	20	running/walking	Light-intensity activities	2.0 - 2.9 METs	Little exercise	6 days ago	＜1
D7	men	20	ball games	Moderate-intensity activities	5.0 - 6.0 METs	2~3 times/week	3 days ago	＜1
D10	men	19	ball games	Moderate-intensity activities	5.0 - 6.0 METs	4~6 times/week	3 days ago	1~2
D15	women	20	running/walking	Light-intensity activities	2.5 - 3.5 METs	1 times/week	6 days ago	＜1
D16	women	20	running/walking	Moderate-intensity activities	5.0 - 6.0 METs	Little exercise	15 days ago	＜1
D21	women	20	running/walking	Light-intensity activities	2.0 - 2.9 METs	1 times/week	6 days ago	1~2
D23	women	21	ball games	Moderate-intensity activities	5.0 - 6.0 METs	Little exercise	15 days ago	1~2
D24	women	22	running/walking	high-intensity activities	8.0 - 12.0METs	4~6 times/week	3 days ago	1~2
D25	women	21	running/walking	high-intensity activities	8.0 - 12.0METs	4~6 times/week	3 days ago	1~2

## Sheet: Score
Sample ID	Exercise times/week	The duration of each exercise（h）	Score of weekly exercise frequency	Score of each exercise duration.	Score of average weekly total exercise duration	METs	METs	Exercise times/week	Exercise times	METs/week
D1	4~6	＜1	5	0.5	2.5	5.0 - 6.0 METs	5.5	5	30	825
D2	0	＜1	0	0.5	0	2.0 - 2.9 METs	2.5	0	30	0
D3	2~3	1~2	2.5	1.5	3.75	6.0 METs	6	2.5	90	1350
D4	0	＜1	0	0.5	0	2.0 - 2.9 METs	2.5	0	30	0
D7	2~3	＜1	2.5	0.5	1.25	5.0 - 6.0 METs	5.5	2.5	30	412.5
D10	4~6	1~2	5	1.5	7.5	5.0 - 6.0 METs	5.5	5	90	2475
D15	1	＜1	1	0.5	0.5	2.5 - 3.5 METs	3	1	30	90
D16	0	＜1	0	0.5	0	5.0 - 6.0 METs	5.5	0	30	0
D21	4~6	1~2	1	1.5	1.5	2.0 - 2.9 METs	2.5	5	90	1125
D23	0	1~2	0	1.5	0	2.0 - 2.9 METs	5.5	0	90	0
D24	4~6	1~2	5	1.5	7.5	8.0 - 12.0METs	10	5	90	4500
D25	4~6	1~2	5	1.5	7.5	8.0 - 12.0METs	10	5	90	4500
